# Supplementary material for: Collection and Characterization of Wood Decay Fungal Strains for Developing Pure Mycelium Mats
Source: J Fungi (Basel). 2021 Nov 25;7(12):1008. doi: 10.3390/jof7121008 (PMC8703653; doi:10.3390/jof7121008)
Supplement: Supplementary file 1 [file jof-07-01008-s001.zip]

Archive with 1 entries (1 files):
- jof-1408627-supplementary.pdf
